# Supplementary material for: The Ankyrin Repeat Domain Controls Presynaptic Localization of Drosophila Ankyrin2 and Is Essential for Synaptic Stability
Source: Front Cell Dev Biol. 2019 Aug 14;7:148. doi: 10.3389/fcell.2019.00148 (PMC6703079; doi:10.3389/fcell.2019.00148)
Supplement: Supplementary file 5 [file Table_1.xlsx]

## Sheet: Figure 2
	Statistical data Figure 2
	L3 larvae										L3 larvae
	Ank2-L Intensity In Ank2-L Mutant Background										Ank2-XL Intensity In Ank2-L Mutant Background
	Muscle 4 Abdominal Segments 2-3										Muscle 4 Abdominal Segments 2-3
	complete NMJ										complete NMJ
		mean	Standard Error	n-value	ANOVA vs. Control		ANOVA vs. L					mean	Standard Error	n-value	ANOVA vs. Control		ANOVA vs. L
		(% of control)		NMJs\animals	Summary	P-Value	Summary	P-Value				(% of control)		NMJs\animals	Summary	P-Value	Summary	P-Value
	Control	100	9.132	12\3	-	-	****	0.0001			Control	100	11.95	12\3	-	-	****	0.0001
	L	2.364	0.5879	11\3	****	0.0001	-	-			L	10.05	3.19	11\3	****	0.0001	-	-
	Ank1	70.75	10.77	12\3	**	0.0024	****	0.0001			Ank1	25.36	3.915	12\3	****	0.0001	ns	0.2685
	Ank2	8.575	2.082	11\3	****	0.0001	ns	0.9416			Ank2	13.94	2.699	11\3	****	0.0001	ns	0.9944
	Ank3	3.968	1.266	12\3	****	0.0001	ns	0.9997			Ank3	13.31	2.645	12\3	****	0.0001	ns	0.9976
	Ank4	10.09	2.49	12\3	****	0.0001	ns	0.8493			Ank4	30.66	6.079	12\3	****	0.0001	ns	0.0704
	Ank1+1	6.495	1.927	12\3	****	0.0001	ns	0.9911			Ank1+1	12.89	2.723	12\3	****	0.0001	ns	0.9982
	Distal Boutons										Distal Boutons
		mean	Standard Error	n-value	ANOVA vs. Control		ANOVA vs. L					mean	Standard Error	n-value	ANOVA vs. Control		ANOVA vs. L
		(% of control)		NMJs\animals	Summary	P-Value	Summary	P-Value				(% of control)		NMJs\animals	Summary	P-Value	Summary	P-Value
	Control	100	10.86	12\3	-	-	****	0.0001			Control	100	13.15	12\3	-	-	****	<0.0001
	L	8.866	2.557	11\3	****	0.0001	-	-			L	3.989	1.418	11\3	****	<0.0001	-	-
	Ank1	47.83	5.951	12\3	****	0.0001	****	0.0001			Ank1	14.49	2.19	12\3	****	<0.0001	*	0.0118
	Ank2	7.157	3.755	11\3	****	0.0001	ns	0.9997			Ank2	11.65	3.099	11\3	****	<0.0001	ns	0.2032
	Ank3	8.47	4.538	12\3	****	0.0001	ns	0.9999			Ank3	13.76	3.606	12\3	****	<0.0001	ns	0.0693
	Ank4	2.738	4.807	12\3	****	0.0001	ns	0.9426			Ank4	12.5	4.965	12\3	****	<0.0001	ns	0.485
	Ank1+1	1.72	2.42	12\3	****	0.0001	ns	0.8922			Ank1+1	10.64	3.511	12\3	****	<0.0001	ns	0.5398
	Axon										Axon
		mean	Standard Error	n-value	ANOVA vs. Control		ANOVA vs. L					mean	Standard Error	n-value	ANOVA vs. Control		ANOVA vs. L
		(% of control)		NMJs\animals	Summary	P-Value	Summary	P-Value				(% of control)		NMJs\animals	Summary	P-Value	Summary	P-Value
	Control	100	4.388	12\3	-	-	****	0.0001			Control	100	3.455	12\3	-	-	ns	0.1795
	L	1.518	0.2824	11\3	****	0.0001	-	-			L	86.22	4.386	11\3	ns	0.1795	-	-
	Ank1	64	3.463	12\3	****	0.0001	****	0.0001			Ank1	79.51	5.168	12\3	*	0.0129	ns	0.8192
	Ank2	36.78	3.288	11\3	****	0.0001	****	0.0001			Ank2	89.1	5.525	11\3	ns	0.3882	ns	0.9959
	Ank3	35.21	2.743	12\3	****	0.0001	****	0.0001			Ank3	94.04	4.761	12\3	ns	0.872	ns	0.7082
	Ank4	33.77	2.682	12\3	****	0.0001	****	0.0001			Ank4	102.2	6.12	12\3	ns	0.9982	ns	0.0872
	Ank1+1	39.75	3.456	12\3	****	0.0001	****	0.0001			Ank1+1	83.61	2.399	12\3	ns	0.0673	ns	0.9976

## Sheet: Figure 3
	Statistical data Figure 3
	L2 larvae										L2 larvae
	Ank2-L Intensity In Ank2-L Mutant Background										Ank2-XL Intensity In Ank2-L Mutant Background
	Muscle 4 Abdominal Segments 2-3										Muscle 4 Abdominal Segments 2-3
	complete NMJ										complete NMJ
		mean	Standard Error	n-value	ANOVA vs. Control		ANOVA vs. L					mean	Standard Error	n-value	ANOVA vs. Control		ANOVA vs. L
		(% of control)		NMJs\animals	Summary	P-Value	Summary	P-Value				(% of control)		NMJs\animals	Summary	P-Value	Summary	P-Value
	Control	100	19.13	12\3	-	-	****	<0.0001			Control	100	13.73	12\3	-	-	****	<0.0001
	L	4.009	3.512	11\3	****	<0.0001	-	-			L	10.44	3.123	11\3	****	<0.0001	-	-
	Ank1	85.49	11.38	12\3	ns	0.2453	****	<0.0001			Ank1	26.98	6.302	12\3	****	<0.0001	ns	0.3146
	Ank2	8.697	3.991	12\3	****	<0.0001	ns	0.9932			Ank2	12.03	2.574	12\3	****	<0.0001	ns	0.9973
	Ank3	1.137	2.06	12\3	****	<0.0001	ns	0.9943			Ank3	11.81	2.356	12\3	****	<0.0001	ns	0.9973
	Ank4	5.296	1.55	12\3	****	<0.0001	ns	0.9943			Ank4	23.91	4.812	12\3	****	<0.0001	ns	0.4594
	Ank1+1	3.976	1.598	12\3	****	<0.0001	ns	0.998			Ank1+1	8.843	1.142	12\3	****	<0.0001	ns	0.9973
	Distal Boutons										Distal Boutons
		mean	Standard Error	n-value	ANOVA vs. Control		ANOVA vs. L					mean	Standard Error	n-value	ANOVA vs. Control		ANOVA vs. L
		(% of control)		NMJs\animals	Summary	P-Value	Summary	P-Value				(% of control)		NMJs\animals	Summary	P-Value	Summary	P-Value
	Control	100	10.93	12\3	-	-	****	<0.0001			Control	100	7.953	12\3	-	-	****	<0.0001
	L	2.176	4.863	11\3	****	<0.0001	-	-			L	7.144	1.69	11\3	****	<0.0001	-	-
	Ank1	88.54	33.37	12\3	ns	0.56	***	0.0002			Ank1	42.51	11.38	12\3	****	<0.0001	***	0.0003
	Ank2	2.388	3.701	12\3	****	<0.0001	ns	0.9957			Ank2	9.657	4.565	12\3	****	<0.0001	ns	0.9916
	Ank3	6.314	4.301	12\3	****	<0.0001	ns	0.9957			Ank3	6.876	1.878	12\3	****	<0.0001	ns	0.9916
	Ank4	3.878	1.512	12\3	****	<0.0001	ns	0.9957			Ank4	4.225	1.22	12\3	****	<0.0001	ns	0.9916
	Ank1+1	10.68	6.092	12\3	****	<0.0001	ns	0.9885			Ank1+1	10.37	2.213	12\3	****	<0.0001	ns	0.9916
	Axon										Axon
		mean	Standard Error	n-value	ANOVA vs. Control		ANOVA vs. L					mean	Standard Error	n-value	ANOVA vs. Control		ANOVA vs. L
		(% of control)		NMJs\animals	Summary	P-Value	Summary	P-Value				(% of control)		NMJs\animals	Summary	P-Value	Summary	P-Value
	Control	100	3.95	12\3	-	-	****	<0.0001			Control	100	3.253	12\3	-	-	***	0.0002
	L	4.553	0.8279	11\3	****	<0.0001	-	-			L	66.4	4.332	11\3	***	0.0001	-	-
	Ank1	88.9	8.181	12\3	ns	0.0798	****	<0.0001			Ank1	73.17	7.448	12\3	**	0.0011	ns	0.8993
	Ank2	28.06	3.761	12\3	****	<0.0001	***	0.0004			Ank2	71.84	6.663	12\3	***	0.0009	ns	0.8993
	Ank3	36.93	2.947	12\3	****	<0.0001	****	<0.0001			Ank3	73.3	3.887	12\3	**	0.0011	ns	0.8993
	Ank4	37.6	3.654	12\3	****	<0.0001	****	<0.0001			Ank4	59.94	3.179	12\3	****	<0.0001	ns	0.8993
	Ank1+1	48.23	3.973	12\3	****	<0.0001	****	<0.0001			Ank1+1	62.72	6.375	12\3	****	<0.0001	ns	0.8993

## Sheet: Figure 4
	Statistical data Figure 4
	L3 larvae										L3 larvae
	Ank2-L Intensity In double Ank2-XL Mutant Background										Ank2-XL Intensity In double Ank2-XL Mutant Background
	Muscle 4 Abdominal Segments 2-3										Muscle 4 Abdominal Segments 2-3
	complete NMJ										complete NMJ
		mean	Standard Error	n-value	ANOVA vs. Control		ANOVA vs. XL/XL					mean	Standard Error	n-value	ANOVA vs. Control		ANOVA vs. XL/XL
		(% of control)		NMJs\animals	Summary	P-Value	Summary	P-Value				(% of control)		NMJs\animals	Summary	P-Value	Summary	P-Value
	Control	100	12.93	12\3	-	-	*	0.0196			Control	100	13.23	12\3	-	-	****	0.0001
	XL/XL	64.3	5.973	12\3	*	0.0169	-	-			XL/XL	0.9388	0.1596	12\3	****	<0.0001	-	-
	Ank1	62.42	7.678	12\3	*	0.0107	ns	0.9841			Ank1	69.2	7.126	12\3	ns	0.0658	****	0.0001
	Ank2	55.45	7.377	12\3	**	0.0017	ns	0.9115			Ank2	78.2	8.379	12\3	ns	0.1428	****	0.0001
	Ank3	43.19	6.95	12\3	****	0.0001	ns	0.3293			Ank3	46.72	10.67	12\3	***	0.0006	**	0.0047
	Ank4	57.19	6.68	12\3	**	0.0027	ns	0.9115			Ank4	57.43	6.589	12\3	**	0.0075	***	0.0003
	Ank1+1	64.33	8.702	12\3	*	0.017	ns	0.9977			Ank1+1	76.07	12.57	12\3	ns	0.1428	****	0.0001
	Distal Boutons										Distal Boutons
		mean	Standard Error	n-value	ANOVA vs. Control		ANOVA vs. XL/XL					mean	Standard Error	n-value	ANOVA vs. Control		ANOVA vs. XL/XL
		(% of control)		NMJs\animals	Summary	P-Value	Summary	P-Value				(% of control)		NMJs\animals	Summary	P-Value	Summary	P-Value
	Control	100	12.97	12\3	-	-	**	0.0038			Control	100	17.22	12\3	-	-	****	0.0001
	XL/XL	57.03	5.876	12\3	**	0.0019	-	-			XL/XL	0.6104	0.1397	12\3	****	<0.0001	-	-
	Ank1	67.09	7.487	12\3	**	0.0078	ns	0.8761			Ank1	41.41	6.482	12\3	****	<0.0001	**	0.0035
	Ank2	58.91	6.989	12\3	**	0.0021	ns	0.9233			Ank2	40.46	4.358	12\3	****	<0.0001	**	0.0045
	Ank3	50.25	9.301	12\3	***	0.0005	ns	0.9233			Ank3	38.92	7.711	12\3	****	<0.0001	**	0.0068
	Ank4	50.26	9.099	12\3	***	0.0005	ns	0.9233			Ank4	46.66	5.314	12\3	****	<0.0001	***	0.0008
	Ank1+1	45.13	5.603	12\3	***	0.0001	ns	0.8612			Ank1+1	26.98	3.779	12\3	****	<0.0001	ns	0.1074
	Proximal Boutons										Proximal Boutons
		mean	Standard Error	n-value	ANOVA vs. Control		ANOVA vs. XL/XL					mean	Standard Error	n-value	ANOVA vs. Control		ANOVA vs. XL/XL
		(% of control)		NMJs\animals	Summary	P-Value	Summary	P-Value				(% of control)		NMJs\animals	Summary	P-Value	Summary	P-Value
	Control	100	7.76	12\3	-	-	**	0.0067			Control	100	11.32	12\3	-	-	****	0.0001
	XL/XL	64.93	8.443	12\3	**	0.0045	-	-			XL/XL	0.6712	0.09162	12\3	****	<0.0001	-	-
	Ank1	77.12	6.271	12\3	*	0.0302	ns	0.6721			Ank1	59.74	4.688	12\3	****	<0.0001	****	0.0001
	Ank2	57.28	5.547	12\3	***	0.0005	ns	0.8447			Ank2	58.52	5.196	12\3	****	<0.0001	****	0.0001
	Ank3	43.85	5.419	12\3	****	<0.0001	ns	0.2069			Ank3	35.38	4.029	12\3	****	<0.0001	**	0.001
	Ank4	69.62	8.499	12\3	**	0.0088	ns	0.8791			Ank4	49.55	4.807	12\3	****	<0.0001	****	0.0001
	Ank1+1	67.59	8.521	12\3	**	0.0075	ns	0.8791			Ank1+1	64.58	7.407	12\3	***	0.0001	****	0.0001
	Axon										Axon
		mean	Standard Error	n-value	ANOVA vs. Control		ANOVA vs. XL/XL					mean	Standard Error	n-value	ANOVA vs. Control		ANOVA vs. XL/XL
		(% of control)		NMJs\animals	Summary	P-Value	Summary	P-Value				(% of control)		NMJs\animals	Summary	P-Value	Summary	P-Value
	Control	100	4.687	12\3	-	-	ns	0.13			Control	100	6.434	12\3	-	-	****	0.0001
	XL/XL	85.7	3.823	12\3	ns	0.1661	-	-			XL/XL	0.9107	0.1154	12\3	****	<0.0001	-	-
	Ank1	101.5	4.987	12\3	ns	0.9724	ns	0.0781			Ank1	94.98	5.791	12\3	ns	0.7872	****	0.0001
	Ank2	108.8	2.697	12\3	ns	0.5436	**	0.0033			Ank2	102.5	2.966	12\3	ns	0.7872	****	0.0001
	Ank3	89.73	6.155	12\3	ns	0.4603	ns	0.9745			Ank3	69.56	6.173	12\3	***	0.0003	****	0.0001
	Ank4	102.4	4.027	12\3	ns	0.9724	ns	0.0558			Ank4	93.98	3.929	12\3	ns	0.7872	****	0.0001
	Ank1+1	102.5	4.823	12\3	ns	0.9724	ns	0.0528			Ank1+1	90.89	6.491	12\3	ns	0.6051	****	0.0001

## Sheet: Figure 5
	Statistical data Figure 5
	L3 larvae
	Ank2-L Mutant Background
	Retraction Frequency
	Muscle 4	Abdominal Segments 3-5
		mean	Standard Error	n-value	ANOVA vs. Control		ANOVA vs. L
		(% of NMJs)		NMJs\animals	Summary	P-Value	Summary	P-Value
	Control	6.944	3.217	66\11	-	-	****	<0.0001
	L	57.08	7.558	92\16	****	<0.0001	-	-
	Ank1	27.78	9.476	72\12	ns	0.5398	ns	0.0712
	Ank2	35.24	6.581	81\14	ns	0.0708	ns	0.4218
	Ank3	59.44	6.864	70\12	****	<0.0001	ns	>0.9999
	Ank4	22.5	6.892	70\12	ns	>0.9999	*	0.0259
	Ank1+1	48.43	6.328	101\17	***	0.0007	ns	>0.9999
	Muscle 6/7	Abdominal Segments 3-5
		mean	Standard Error	n-value	ANOVA vs. Control		ANOVA vs. L
		(% of NMJs)		NMJs\animals	Summary	P-Value	Summary	P-Value
	Control	12.22	3.028	90\15	-	-	****	<0.0001
	L	79.47	4.59	111\19	****	<0.0001	-	-
	Ank1	55.56	11.48	72\12	*	0.0268	ns	0.7752
	Ank2	71.19	8.064	82\14	***	0.0006	ns	>0.9999
	Ank3	87.5	4.644	72\12	****	<0.0001	ns	>0.9999
	Ank4	75	6.323	72\12	***	0.0008	ns	>0.9999
	Ank1+1	65.69	9.423	102\17	***	0.0003	ns	>0.9999
	Muscle 1	Abdominal Segments 3-5
		mean	Standard Error	n-value	ANOVA vs. Control		ANOVA vs. L
		(% of NMJs)		NMJs\animals	Summary	P-Value	Summary	P-Value
	Control	1.111	1.111	89\15	-	-	****	<0.0001
	L	67.46	5.979	104\19	****	<0.0001	-	-
	Ank1	48.89	8.23	71\12	*	0.0147	ns	0.9068
	Ank2	65.36	8.098	79\14	****	<0.0001	ns	>0.9999
	Ank3	67.22	7.187	71\12	****	<0.0001	ns	>0.9999
	Ank4	73.61	7.241	71\12	****	<0.0001	ns	>0.9999
	Ank1+1	72.35	6.364	100\17	****	<0.0001	ns	>0.9999

## Sheet: Figure 6
	Statistical data Figure 6
	L3 larvae
	Ank2-L Mutant Background
	No. Of FasII Cluster
	Muscle 4	Abdominal Segments 2-3
		mean	Standard Error	n-value	ANOVA vs. Control		ANOVA vs. L
		(Cluster # per NMJ)		NMJs\animals	Summary	P-Value	Summary	P-Value
	Control	2.167	0.6009	12\3	-	-	**	0.0013
	L	15.25	2.115	12\3	**	0.0013	-	-
	Ank1	6.833	1.079	12\3	ns	0.5544	ns	0.0693
	Ank2	11	2.425	12\3	ns	0.0513	ns	0.6438
	Ank3	14.17	2.938	12\3	**	0.0036	ns	0.9995
	Ank4	13	3.879	12\3	*	0.0103	ns	0.9655
	Ank1+1	9.833	2.096	12\3	ns	0.1152	ns	0.4039
	FasII Cluster Frequency >10
	Muscle 4	Abdominal Segments 2-3
		mean	Standard Error	n-value	ANOVA vs. Control		ANOVA vs. L
		(% of NMJs)		NMJs\animals	Summary	P-Value	Summary	P-Value
	Control	0	0	12\3	-	-	**	0.0013
	L	75	13.06	12\3	**	0.0013	-	-
	Ank1	16.67	11.24	12\3	ns	>0.9999	*	0.0238
	Ank2	50	15.08	12\3	ns	0.0812	ns	>0.9999
	Ank3	66.67	14.21	12\3	**	0.006	ns	>0.9999
	Ank4	41.67	14.86	12\3	ns	0.2376	ns	0.5982
	Ank1+1	41.67	14.86	12\3	ns	0.2376	ns	0.5982
	No. Of FasII Cluster per 100 mm
	Muscle 4	Abdominal Segments 2-3
		mean	Standard Error	n-value	ANOVA vs. Control		ANOVA vs. L
		(cluster per 100 µm)		NMJs\animals	Summary	P-Value	Summary	P-Value
	Control	0.2834	0.0867	12\3	-	-	****	0.0001
	L	4.889	0.8922	12\3	****	0.0001	-	-
	Ank1	0.9498	0.1394	12\3	ns	0.9533	***	0.0004
	Ank2	3.709	0.9531	12\3	**	0.0025	ns	0.6428
	Ank3	2.935	0.5949	12\3	*	0.0294	ns	0.1694
	Ank4	2.753	0.7539	12\3	*	0.0484	ns	0.1125
	Ank1+1	3.37	0.6448	12\3	**	0.0079	ns	0.3924
	NMJ area
	Muscle 4	Abdominal Segments 2-3
		mean	Standard Error	n-value	ANOVA vs. Control		ANOVA vs. L
		[µm]		NMJs\animals	Summary	P-Value	Summary	P-Value
	Control	100	4.761	12\3	-	-	****	<0.0001
	L	45.79	5.574	12\3	****	<0.0001	-	-
	Ank1	88.74	4.679	12\3	ns	0.7391	***	0.0003
	Ank2	46.88	7.135	12\3	****	<0.0001	ns	0.9999
	Ank3	68.07	6.465	12\3	*	0.0108	ns	0.1267
	Ank4	72.89	12.86	12\3	*	0.0406	*	0.0406
	Ank1+1	38.56	4.164	12\3	****	<0.0001	ns	0.9505

## Sheet: Figure 7
	Statistical data Figure 7
	L3 larvae
		Futsch Organization Thinning										Futsch Organization Thickening									Futsch Diameter
	Muscle 4 Abdominal Segments 2-5										Muscle 4 Abdominal Segments 2-5										Muscle 4 Abdominal Segments 2-3
		mean	Standard Error	n-value	ANOVA vs. Control		ANOVA vs. XL/XL					mean	Standard Error	n-value	ANOVA vs. Control		ANOVA vs. XL/XL					mean	Standard Error	n-value	ANOVA vs. Control		ANOVA vs. XL/XL
		(% of NMJs)		NMJs\animals	Summary	P-Value	Summary	P-Value				(% of NMJs)		NMJs\animals	Summary	P-Value	Summary	P-Value				(mm)		NMJs\animals	Summary	P-Value	Summary	P-Value
	Control	12.5	4.167	72\9	-	-	ns	>0.9999			Control	13.89	4.392	72\9	-	-	Yes	****			Control	1.589	0.1021	12\3	-	-	**	0.0093
	XL/XL	18.06	4.71	72\9	ns	>0.9999	-	-			XL/XL	97.22	2.778	72\9	****	<0.0001	-	-			XL/XL	2.302	0.1506	12\3	**	0.0093	-	-
	Ank1	33.33	4.167	72\9	ns	0.0987	ns	0.4656			Ank1	29.17	5.103	72\9	ns	>0.9999	Yes	***			Ank1	1.803	0.1819	12\3	ns	0.8383	ns	0.1152
	Ank2	33.33	5.103	72\9	ns	0.1219	ns	0.5504			Ank2	69.44	8.866	72\9	***	0.0003	No	ns			Ank2	1.779	0.1385	12\3	ns	0.8964	ns	0.09
	Ank3	54.17	7.795	72\9	***	0.0002	**	0.0023			Ank3	34.72	6.172	72\9	ns	0.439	Yes	**			Ank3	1.638	0.1216	12\3	ns	0.9997	*	0.0175
	Ank4	33.53	4.551	71\9	ns	0.087	ns	0.4213			Ank4	34.52	8.118	71\9	ns	0.5797	Yes	**			Ank4	1.659	0.1894	12\3	ns	0.9995	*	0.023
	Ank1+1	48.61	4.392	72\9	***	0.0003	**	0.0041			Ank1+1	38.89	5.289	72\9	ns	0.1552	Yes	*			Ank1+1	1.612	0.1817	12\3	ns	0.9999	*	0.0126
	Futsch Profile
	Muscle 4 Abdominal Segments 2-3
	0 mm
		mean	Standard Error	n-value	ANOVA vs. Control		ANOVA vs. XL/XL
		(a.u.)		NMJs\animals	Summary	P-Value	Summary	P-Value
	Control	7.461	0.6589	12\3	-	-	**	0.0019
	XL/XL	55.22	15.89	12\3	**	0.0019	-	-
	Ank1	35.08	13.34	12\3	ns	>0.9999	*	0.0203
	Ank2	27.2	13.43	12\3	ns	>0.9999	*	0.0298
	Ank3	12	4.348	12\3	ns	>0.9999	**	0.0031
	Ank4	14.34	6.277	12\3	ns	>0.9999	*	0.0459
	Ank1+1	6.986	0.888	12\3	ns	>0.9999	****	<0.0001
	0.31258 mm
		mean	Standard Error	n-value	ANOVA vs. Control		ANOVA vs. XL/XL
		(a.u.)		NMJs\animals	Summary	P-Value	Summary	P-Value
	Control	11.67	1.709	12\3	-	-	****	<0.0001
	XL/XL	140	20.5	12\3	****	<0.0001	-	-
	Ank1	54.01	18.41	12\3	ns	0.0745	****	<0.0001
	Ank2	34.32	11.42	12\3	ns	0.5667	****	<0.0001
	Ank3	21.99	7.874	12\3	ns	0.7953	****	<0.0001
	Ank4	28.13	5.993	12\3	ns	0.7102	****	<0.0001
	Ank1+1	14.72	5.513	12\3	ns	0.8591	****	<0.0001
	0.62517 mm
		mean	Standard Error	n-value	ANOVA vs. Control		ANOVA vs. XL/XL
		(a.u.)		NMJs\animals	Summary	P-Value	Summary	P-Value
	Control	58.9	16.9	12\3	-	-	****	0.0001
	XL/XL	206	12.08	12\3	****	0.0001	-	-
	Ank1	77.9	17.96	12\3	ns	0.8927	****	0.0001
	Ank2	64.02	14.26	12\3	ns	0.9997	****	0.0001
	Ank3	56.61	16.34	12\3	ns	0.9999	****	0.0001
	Ank4	79.19	17.59	12\3	ns	0.8626	****	0.0001
	Ank1+1	38.66	11.75	12\3	ns	0.8636	****	0.0001
	0.93775 mm
		mean	Standard Error	n-value	ANOVA vs. Control		ANOVA vs. XL/XL
		(a.u.)		NMJs\animals	Summary	P-Value	Summary	P-Value
	Control	143.6	22.43	12\3	-	-	**	0.0063
	XL/XL	227.2	7.215	12\3	**	0.0063	-	-
	Ank1	130.3	17.47	12\3	ns	0.9881	**	0.0011
	Ank2	120.6	12.7	12\3	ns	0.8639	***	0.0003
	Ank3	114.6	20.72	12\3	ns	0.7082	***	0.0001
	Ank4	147	20.54	12\3	ns	0.9998	**	0.0095
	Ank1+1	95.23	16.7	12\3	ns	0.2215	****	0.0001
	1.25034 mm
		mean	Standard Error	n-value	ANOVA vs. Control		ANOVA vs. XL/XL
		(a.u.)		NMJs\animals	Summary	P-Value	Summary	P-Value
	Control	200.3	10.2	12\3	-	-	ns	0.3631
	XL/XL	229.9	9.819	12\3	ns	0.3631	-	-
	Ank1	193.7	13.42	12\3	ns	0.9979	ns	0.186
	Ank2	161.8	9.626	12\3	ns	0.1424	**	0.0014
	Ank3	195.1	14.62	12\3	ns	0.9996	ns	0.2166
	Ank4	198.6	12.3	12\3	ns	0.9999	ns	0.3092
	Ank1+1	159.8	16.16	12\3	ns	0.1118	***	0.001
	1.56292 mm
		mean	Standard Error	n-value	ANOVA vs. Control		ANOVA vs. XL/XL
		(a.u.)		NMJs\animals	Summary	P-Value	Summary	P-Value
	Control	214.6	13.37	12\3	-	-	ns	0.7399
	XL/XL	233.9	7.627	12\3	ns	0.7399	-	-
	Ank1	215.9	11.81	12\3	ns	0.9999	ns	0.7879
	Ank2	167.5	12.92	12\3	*	0.0359	**	0.0012
	Ank3	211.4	10.91	12\3	ns	0.9997	ns	0.602
	Ank4	203.1	12.28	12\3	ns	0.9639	ns	0.2937
	Ank1+1	186.6	14.51	12\3	ns	0.3831	*	0.0354
	1.87551 mm
		mean	Standard Error	n-value	ANOVA vs. Control		ANOVA vs. XL/XL
		(a.u.)		NMJs\animals	Summary	P-Value	Summary	P-Value
	Control	203.7	14.2	12\3	-	-	ns	0.6341
	XL/XL	229.3	10.59	12\3	ns	0.6341	-	-
	Ank1	194.1	11.41	12\3	ns	0.9933	ns	0.3182
	Ank2	157.3	16.59	12\3	ns	0.1062	**	0.0033
	Ank3	179.7	12.17	12\3	ns	0.6923	ns	0.0742
	Ank4	160.9	17.31	12\3	ns	0.1566	**	0.0058
	Ank1+1	169.2	15.79	12\3	ns	0.3371	*	0.0192
	2.18809 mm
		mean	Standard Error	n-value	ANOVA vs. Control		ANOVA vs. XL/XL
		(a.u.)		NMJs\animals	Summary	P-Value	Summary	P-Value
	Control	128.8	18.93	12\3	-	-	*	0.0116
	XL/XL	212.7	18.25	12\3	*	0.0116	-	-
	Ank1	136.4	20.08	12\3	ns	0.9996	*	0.0259
	Ank2	114.9	16.61	12\3	ns	0.9899	**	0.0023
	Ank3	94.08	20.3	12\3	ns	0.6074	***	0.0002
	Ank4	102.7	18.6	12\3	ns	0.8307	***	0.0005
	Ank1+1	114.4	18.31	12\3	ns	0.9876	**	0.0022
	2.50068 mm
		mean	Standard Error	n-value	ANOVA vs. Control		ANOVA vs. XL/XL
		(a.u.)		NMJs\animals	Summary	P-Value	Summary	P-Value
	Control	48.29	10.76	12\3	-	-	****	0.0001
	XL/XL	156.6	23.72	12\3	****	0.0001	-	-
	Ank1	68.94	14	12\3	ns	0.8824	**	0.0017
	Ank2	59.75	10.09	12\3	ns	0.9923	***	0.0005
	Ank3	40.89	19.85	12\3	ns	0.9995	****	0.0001
	Ank4	52.58	16.64	12\3	ns	0.9997	***	0.0002
	Ank1+1	56.25	15.36	12\3	ns	0.9982	***	0.0003
	2.81326 mm
		mean	Standard Error	n-value	ANOVA vs. Control		ANOVA vs. XL/XL
		(a.u.)		NMJs\animals	Summary	P-Value	Summary	P-Value
	Control	18.55	5.35	12\3	-	-	*	0.0392
	XL/XL	95.01	19.81	12\3	*	0.0392	-	-
	Ank1	31.33	8.235	12\3	ns	>0.9999	ns	0.611
	Ank2	25.43	7.18	12\3	ns	>0.9999	ns	0.137
	Ank3	22.29	13.04	12\3	ns	>0.9999	**	0.0021
	Ank4	33.61	13.84	12\3	ns	>0.9999	*	0.0249
	Ank1+1	24.59	7.995	12\3	ns	>0.9999	ns	0.1595
	3.12585 mm
		mean	Standard Error	n-value	ANOVA vs. Control		ANOVA vs. XL/XL
		(a.u.)		NMJs\animals	Summary	P-Value	Summary	P-Value
	Control	12.84	5.662	12\3	-	-	ns	0.0756
	XL/XL	38.58	14.84	12\3	ns	0.0756	-	-
	Ank1	12.31	2.753	12\3	ns	0.928	ns	>0.9999
	Ank2	12.5	4.5	12\3	ns	>0.9999	ns	0.5843
	Ank3	9.282	2.502	12\3	ns	>0.9999	*	0.0339
	Ank4	18.22	7.102	12\3	ns	>0.9999	ns	0.3126
	Ank1+1	11.73	3.814	12\3	ns	>0.9999	ns	0.1946

## Sheet: Figure S1
		Statistical data Figure S1
		L2 larvae										L2 larvae
		Ank2-L Intensity In Ank2-L Mutant Background										Ank2-XL Intensity In Ank2-L Mutant Background
		Muscle 4 Abdominal Segments 2-3										Muscle 4 Abdominal Segments 2-3
		Proximal Boutons										Proximal Boutons
			mean	Standard Error	n-value	ANOVA vs. Control		ANOVA vs. L					mean	Standard Error	n-value	ANOVA vs. Control		ANOVA vs. L
			(% of control)		NMJs\animals	Summary	P-Value	Summary	P-Value				(% of control)		NMJs\animals	Summary	P-Value	Summary	P-Value
		Control	100	19.31	12\3	-	-	****	<0.0001			Control	100	10.49	12\3	-	-	****	<0.0001
		L	9.156	7.516	11\3	****	<0.0001	-	-			L	18.89	4.951	11\3	****	<0.0001	-	-
		Ank1	80.88	11.36	12\3	ns	0.1502	****	<0.0001			Ank1	33.52	9.196	12\3	****	<0.0001	ns	0.4649
		Ank2	10.97	6.531	12\3	****	<0.0001	ns	0.9765			Ank2	18.08	5.044	12\3	****	<0.0001	ns	0.9809
		Ank3	2.233	0.9221	12\3	****	<0.0001	ns	0.9765			Ank3	15.48	3.871	12\3	****	<0.0001	ns	0.9809
		Ank4	4.006	1.293	12\3	****	<0.0001	ns	0.9765			Ank4	20.86	4.596	12\3	****	<0.0001	ns	0.9809
		Ank1+1	5.072	1.943	12\3	****	<0.0001	ns	0.9765			Ank1+1	14.4	2.323	12\3	****	<0.0001	ns	0.9809
		L3 larvae										L3 larvae
		Ank2-L Intensity In Ank2-L Mutant Background										Ank2-XL Intensity In Ank2-L Mutant Background
		Muscle 4 Abdominal Segments 2-3										Muscle 4 Abdominal Segments 2-3
		Proximal Boutons										Proximal Boutons
			mean	Standard Error	n-value	ANOVA vs. Control		ANOVA vs. L					mean	Standard Error	n-value	ANOVA vs. Control		ANOVA vs. L
			(% of control)		NMJs\animals	Summary	P-Value	Summary	P-Value				(% of control)		NMJs\animals	Summary	P-Value	Summary	P-Value
		Control	100	11.09	12\3	-	-	****	0.0001			Control	100	10.27	12\3	-	-	****	0.0001
		L	4.98	1.532	11\3	****	0.0001	-	-			L	25.79	8.056	11\3	****	0.0001	-	-
		Ank1	88.17	14.94	12\3	ns	0.7404	****	0.0001			Ank1	27.41	3.253	12\3	****	0.0001	ns	0.9997
		Ank2	14.85	2.229	11\3	****	0.0001	ns	0.8792			Ank2	25.35	5.16	11\3	****	0.0001	ns	0.9999
		Ank3	8.965	1.61	12\3	****	0.0001	ns	0.9979			Ank3	21.35	5.021	12\3	****	0.0001	ns	0.9927
		Ank4	11.47	3.758	12\3	****	0.0001	ns	0.9784			Ank4	30.89	6.496	12\3	****	0.0001	ns	0.9847
		Ank1+1	9.312	3.124	12\3	****	0.0001	ns	0.9973			Ank1+1	13.3	3.122	12\3	****	0.0001	ns	0.5603
		L3 larvae										L3 larvae
		Ank2-L Intensity In double Ank2-XL Mutant Background										Ank2-XL Intensity In double Ank2-XL Mutant Background
		Muscle 4 Abdominal Segments 2-3										Muscle 4 Abdominal Segments 2-3
		Proximal Boutons										Proximal Boutons
			mean	Standard Error	n-value	ANOVA vs. Control		ANOVA vs. XL/XL					mean	Standard Error	n-value	ANOVA vs. Control		ANOVA vs. XL/XL
			(% of control)		NMJs\animals	Summary	P-Value	Summary	P-Value				(% of control)		NMJs\animals	Summary	P-Value	Summary	P-Value
		Control	100	7.76	12\3	-	-	**	0.0067			Control	100	11.32	12\3	-	-	****	0.0001
		XL/XL	64.93	8.443	12\3	**	0.0045	-	-			XL/XL	0.6712	0.09162	12\3	****	<0.0001	-	-
		Ank1	77.12	6.271	12\3	*	0.0302	ns	0.6721			Ank1	59.74	4.688	12\3	****	<0.0001	****	0.0001
		Ank2	57.28	5.547	12\3	***	0.0005	ns	0.8447			Ank2	58.52	5.196	12\3	****	<0.0001	****	0.0001
		Ank3	43.85	5.419	12\3	****	<0.0001	ns	0.2069			Ank3	35.38	4.029	12\3	****	<0.0001	**	0.001
		Ank4	69.62	8.499	12\3	**	0.0088	ns	0.8791			Ank4	49.55	4.807	12\3	****	<0.0001	****	0.0001
		Ank1+1	67.59	8.521	12\3	**	0.0075	ns	0.8791			Ank1+1	64.58	7.407	12\3	***	0.0001	****	0.0001

## Sheet: Figure S2
	Statistical data Figure S2
	L3 larvae
	Ank2-L Mutant Background
	Retraction Severity
	Muscle 4	Abdominal Segments 3-5									Muscle 4	Abdominal Segments 3-5									Muscle 4	Abdominal Segments 3-5
	small	mean	Standard Error	n-value	ANOVA vs. Control		ANOVA vs. L				medium	mean	Standard Error	n-value	ANOVA vs. Control		ANOVA vs. L				large	mean	Standard Error	n-value	ANOVA vs. Control		ANOVA vs. L
		(% of NMJs)		NMJs\animals	Summary	P-Value	Summary	P-Value				(% of NMJs)		NMJs\animals	Summary	P-Value	Summary	P-Value				(% of NMJs)		NMJs\animals	Summary	P-Value	Summary	P-Value
	Control	1.389	1.389	66\11	-	-	***	0.0005			Control	4.167	2.991	66\11	-	-	ns	0.0672			Control	1.389	1.389	66\11	-	-	ns	0.0564
	L	24.06	4.942	92\16	***	0.0005	-	-			L	18.65	4.809	92\16	ns	0.0672	-	-			L	14.38	3.506	92\16	ns	0.0564	-	-
	Ank1	9.722	4.332	72\12	ns	0.9263	ns	0.0988			Ank1	4.167	2.176	72\12	ns	>0.9999	ns	0.0954			Ank1	13.89	7.057	72\12	ns	0.61	ns	>0.9999
	Ank2	9.762	2.933	81\14	ns	0.4354	ns	0.1841			Ank2	13.57	4.185	81\14	ns	0.4565	ns	>0.9999			Ank2	11.9	4.762	81\14	ns	0.521	ns	>0.9999
	Ank3	18.89	4.98	70\12	*	0.0133	ns	>0.9999			Ank3	20	3.999	70\12	*	0.0119	ns	>0.9999			Ank3	20.56	5.056	70\12	**	0.0061	ns	>0.9999
	Ank4	11.39	4.775	70\12	ns	0.4771	ns	0.2444			Ank4	8.333	3.244	70\12	ns	>0.9999	ns	0.7016			Ank4	2.778	1.873	70\12	ns	>0.9999	ns	0.1361
	Ank1+1	14.9	2.831	101\17	*	0.023	ns	>0.9999			Ank1+1	12.75	3.042	101\17	ns	0.3622	ns	>0.9999			Ank1+1	20.78	2.674	101\17	***	0.0004	ns	0.8509
	Muscle 6/7	Abdominal Segments 3-5									Muscle 6/7	Abdominal Segments 3-5									Muscle 6/7	Abdominal Segments 3-5
	small	mean	Standard Error	n-value	ANOVA vs. Control		ANOVA vs. L				medium	mean	Standard Error	n-value	ANOVA vs. Control		ANOVA vs. L				large	mean	Standard Error	n-value	ANOVA vs. Control		ANOVA vs. L
		(% of NMJs)		NMJs\animals	Summary	P-Value	Summary	P-Value				(% of NMJs)		NMJs\animals	Summary	P-Value	Summary	P-Value				(% of NMJs)		NMJs\animals	Summary	P-Value	Summary	P-Value
	Control	8.889	2.754	90\15	-	-	ns	>0.9999			Control	3.556	1.91	90\15	-	-	****	<0.0001			Control	0	0	90\15	-	-	**	0.0011
	L	9.649	3.447	111\19	ns	>0.9999	-	-			L	35	5.572	111\19	****	<0.0001	-	-			L	34.82	5.681	111\19	**	0.0011	-	-
	Ank1	11.11	3.746	72\12	ns	>0.9999	ns	>0.9999			Ank1	18.06	4.793	72\12	ns	0.1784	ns	0.2922			Ank1	26.39	8.572	72\12	ns	0.0814	ns	>0.9999
	Ank2	7.143	2.878	82\14	ns	>0.9999	ns	>0.9999			Ank2	23.33	3.86	82\14	**	0.0076	ns	>0.9999			Ank2	40.71	7.838	82\14	***	0.0007	ns	>0.9999
	Ank3	6.944	3.217	72\12	ns	>0.9999	ns	>0.9999			Ank3	22.22	5.556	72\12	*	0.0447	ns	0.8934			Ank3	58.33	8.333	72\12	****	<0.0001	ns	0.4612
	Ank4	16.67	4.587	72\12	ns	>0.9999	ns	0.7276			Ank4	31.94	4.332	72\12	***	0.0002	ns	>0.9999			Ank4	26.39	4.793	72\12	*	0.0377	ns	>0.9999
	Ank1+1	12.75	3.922	102\17	ns	>0.9999	ns	>0.9999			Ank1+1	7.843	2.9	102\17	ns	>0.9999	***	0.0004			Ank1+1	45.1	9.877	102\17	***	0.0003	ns	>0.9999
	Muscle 1	Abdominal Segments 3-5									Muscle 1	Abdominal Segments 3-5									Muscle 1	Abdominal Segments 3-5
	small	mean	Standard Error	n-value	ANOVA vs. Control		ANOVA vs. L				medium	mean	Standard Error	n-value	ANOVA vs. Control		ANOVA vs. L				large	mean	Standard Error	n-value	ANOVA vs. Control		ANOVA vs. L
		(% of NMJs)		NMJs\animals	Summary	P-Value	Summary	P-Value				(% of NMJs)		NMJs\animals	Summary	P-Value	Summary	P-Value				(% of NMJs)		NMJs\animals	Summary	P-Value	Summary	P-Value
	Control	1.111	1.111	89\15	-	-	****	<0.0001			Control	0	0	89\15	-	-	***	0.0004			Control	0	0	89\15	-	-	ns	0.0618
	L	28.33	4.494	104\19	****	<0.0001	-	-			L	26.05	4.958	104\19	***	0.0004	-	-			L	13.77	4.2	104\19	ns	0.0618	-	-
	Ank1	12.78	4.201	71\12	ns	0.2909	ns	0.1803			Ank1	18.06	4.793	71\12	*	0.0487	ns	>0.9999			Ank1	18.06	4.793	71\12	*	0.0117	ns	>0.9999
	Ank2	16.19	3.904	79\14	*	0.0499	ns	0.5855			Ank2	30.83	7.406	79\14	***	0.0004	ns	>0.9999			Ank2	18.33	5.377	79\14	*	0.0101	ns	>0.9999
	Ank3	23.89	6.925	71\12	**	0.0084	ns	>0.9999			Ank3	25.28	3.793	71\12	***	0.0009	ns	>0.9999			Ank3	18.06	6.309	71\12	*	0.0355	ns	>0.9999
	Ank4	28.61	4.722	71\12	***	0.0002	ns	>0.9999			Ank4	32.22	6.254	71\12	****	<0.0001	ns	>0.9999			Ank4	12.78	4.201	71\12	ns	0.1125	ns	>0.9999
	Ank1+1	27.06	4.991	100\17	***	0.0001	ns	>0.9999			Ank1+1	26.67	5.528	100\17	***	0.0006	ns	>0.9999			Ank1+1	18.43	4.373	100\17	**	0.0048	ns	>0.9999
	Ank2-XL/XL Mutant Background
	Retraction Frequency
	Muscle 4	Abdominal Segments 3-5
		mean	Standard Error	n-value	ANOVA vs. Control		ANOVA vs. XL/DXL
		(% of NMJs)		NMJs\animals	Summary	P-Value	Summary	P-Value
	Control	1.852	1.852	54\9	-	-	ns	>0.9999
	XL/DXL	1.852	1.852	54\9	ns	>0.9999	-	-
	Ank1	1.852	1.852	54\9	ns	>0.9999	ns	>0.9999
	Ank2	0	0	54\9	ns	>0.9999	ns	>0.9999
	Ank3	0	0	54\9	ns	>0.9999	ns	>0.9999
	Ank4	1.852	1.852	54\9	ns	>0.9999	ns	>0.9999
	Ank1+1	1.852	1.852	54\9	ns	>0.9999	ns	>0.9999
	Muscle 6/7	Abdominal Segments 3-5
		mean	Standard Error	n-value	ANOVA vs. Control		ANOVA vs. XL/DXL
		(% of NMJs)		NMJs\animals	Summary	P-Value	Summary	P-Value
	Control	5.556	2.778	54\9	-	-	ns	>0.9999
	XL/DXL	3.704	2.45	54\9	ns	>0.9999	-	-
	Ank1	1.852	1.852	54\9	ns	>0.9999	ns	>0.9999
	Ank2	1.852	1.852	54\9	ns	>0.9999	ns	>0.9999
	Ank3	1.852	1.852	54\9	ns	>0.9999	ns	>0.9999
	Ank4	0	0	54\9	ns	0.3822	ns	>0.9999
	Ank1+1	7.407	4.9	54\9	ns	>0.9999	ns	>0.9999
	Muscle 1	Abdominal Segments 3-5
		mean	Standard Error	n-value	ANOVA vs. Control		ANOVA vs. XL/DXL
		(% of NMJs)		NMJs\animals	Summary	P-Value	Summary	P-Value
	Control	0	0	54\9	-	-	ns	0.6029
	XL/DXL	5.556	3.928	54\9	ns	0.6029	-	-
	Ank1	0	0	54\9	ns	>0.9999	ns	0.6029
	Ank2	1.852	1.852	54\9	ns	>0.9999	ns	>0.9999
	Ank3	0	0	54\9	ns	>0.9999	ns	0.6029
	Ank4	3.704	2.45	54\9	ns	0.7031	ns	>0.9999
	Ank1+1	1.852	1.852	54\9	ns	>0.9999	ns	>0.9999

## Sheet: Figure S3
	Statistical data Figure S3
	Type 1s	images										Type 1b	images									Type 1s	images
	L3 larvae											L3 larvae										L3 larvae
	Ank2-L Mutant Background											Ank2-L Mutant Background										Ank2-L Mutant Background
	No. Of FasII Cluster											No. Of Nrg Cluster										No. Of Nrg Cluster
	Muscle 4	Abdominal Segments 2-3										Muscle 4	Abdominal Segments 2-3									Muscle 4	Abdominal Segments 2-3
		mean	Standard Error	n-value	ANOVA vs. Control		ANOVA vs. L						mean	Standard Error	n-value	ANOVA vs. Control		ANOVA vs. L					mean	Standard Error	n-value	ANOVA vs. Control		ANOVA vs. L
		(Cluster # per NMJ)		NMJs\animals	Summary	P-Value	Summary	P-Value					(Cluster # per NMJ)		NMJs\animals	Summary	P-Value	Summary	P-Value				(Cluster # per NMJ)		NMJs\animals	Summary	P-Value	Summary	P-Value
	Control	2.667	0.4144	12\3	-	-	*	0.0272				Control	1.333	0.2843	12\3			****	<0.0001			Control	0.9167	0.4167	12\3			***	0.0009
	L	4.833	0.441	12\3	*	0.0272	-	-				L	8.167	1.585	12\3	****	<0.0001					L	4.583	1.076	12\3	***	0.0009
	Ank1	3.25	0.7699	12\3	ns	0.9343	ns	0.1683				Ank1	6.083	0.9728	12\3	*	0.0104	ns	0.5383			Ank1	2.833	0.505	12\3	ns	0.1727	ns	0.245
	Ank2	4.25	0.4286	12\3	ns	0.1683	ns	0.9343				Ank2	9.833	0.8333	12\3	****	<0.0001	ns	0.7402			Ank2	4.083	0.5288	12\3	**	0.0052	ns	0.9875
	Ank3	4.5	0.4687	12\3	ns	0.082	ns	0.9952				Ank3	10.83	1.147	12\3	****	<0.0001	ns	0.2933			Ank3	4	0.4264	12\3	**	0.0069	ns	0.9729
	Ank4	3.167	0.3445	12\3	ns	0.9669	ns	0.1339				Ank4	7.75	0.8801	12\3	***	0.0003	ns	0.9996			Ank4	3.333	0.6999	12\3	ns	0.0507	ns	0.5735
	Ank1+1	4.833	0.7265	12\3	*	0.0272	ns	>0.9999				Ank1+1	10.67	1.176	12\3	****	<0.0001	ns	0.3548			Ank1+1	3.75	0.6643	12\3	*	0.0152	ns	0.8757
	No. Of FasII Cluster per 100 mm											No. Of Nrg Cluster per 100 mm										No. Of Nrg Cluster per 100 mm
	Muscle 4	Abdominal Segments 2-3										Muscle 4	Abdominal Segments 2-3									Muscle 4	Abdominal Segments 2-3
		mean	Standard Error	n-value	ANOVA vs. Control		ANOVA vs. L						mean	Standard Error	n-value	ANOVA vs. Control		ANOVA vs. L					mean	Standard Error	n-value	ANOVA vs. Control		ANOVA vs. L
		(cluster per 100 µm)		NMJs\animals	Summary	P-Value	Summary	P-Value					(cluster per 100 µm)		NMJs\animals	Summary	P-Value	Summary	P-Value				(cluster per 100 µm)		NMJs\animals	Summary	P-Value	Summary	P-Value
	Control	2.389	0.5872	12\3	-	-	*	0.0404				Control	0.4341	0.1006	12\3			****	<0.0001			Control	0.5546	0.1906	12\3			****	<0.0001
	L	4.604	0.7204	12\3	*	0.0404	-	-				L	5.527	0.8242	12\3	****	<0.0001					L	4.864	0.6533	12\3	****	<0.0001
	Ank1	2.816	0.4599	12\3	ns	0.9897	ns	0.1378				Ank1	3.801	0.6809	12\3	***	0.0008	ns	0.1767			Ank1	2.396	0.4657	12\3	ns	0.1265	ns	0.1132
	Ank2	4.167	0.7018	12\3	ns	0.1412	ns	0.9884				Ank2	4.831	0.2718	12\3	****	<0.0001	ns	0.909			Ank2	5.117	0.8489	12\3	****	<0.0001	ns	>0.9999
	Ank3	3.569	0.5535	12\3	ns	0.5105	ns	0.6383				Ank3	5.673	0.7424	12\3	****	<0.0001	ns	0.9997			Ank3	4.807	0.9152	12\3	***	0.0001	ns	>0.9999
	Ank4	2.892	0.2648	12\3	ns	0.9763	ns	0.1668				Ank4	3.657	0.4456	12\3	**	0.0013	ns	0.1235			Ank4	3.023	0.6928	12\3	*	0.0396	ns	0.3157
	Ank1+1	4.144	0.6289	12\3	ns	0.1499	ns	0.9846				Ank1+1	5.871	0.6851	12\3	****	<0.0001	ns	0.9964			Ank1+1	4.619	0.8722	12\3	***	0.0001	ns	>0.9999
